# Supplementary material for: Beyond knowing nature: Contact, emotion, compassion, meaning, and beauty are pathways to nature connection
Source: PLoS One. 2017 May 9;12(5):e0177186. doi: 10.1371/journal.pone.0177186 (PMC5423657; doi:10.1371/journal.pone.0177186)
Supplement: S1 File — (CSV) [file pone.0177186.s001.csv]

NRTOTAL	AesDO	NatDO	UtilDO	DomDOADJ	NegDO	EcoDO	HumDOADJ	SymbDO	MorDOADJ	BioTotDO	AesVAL	NatVAL	UtilVALUE	DomVALADJ	NegVALUE	EcoVALUE	HumVALADJ	SymbVALUE	MorVALUE
4.571428571	4	4.333333333	2	2.5	2	3.666666667	5	4	6	4.666666667	5	2.666666667	2.333333333	2	4.666666667	6	4.5	0	4.666666667
3.666666667	4.666666667	2	2	1.5	4	2.333333333	3	2.666666667	4.5	5	3.666666667	1.333333333	2	5	3	4.333333333	3.5	0	4.666666667
3.476190476	3.666666667	4	2.666666667	2	4.666666667	2.666666667	5	3	2.5	6	4.333333333	2.333333333	4	3	4.333333333	5.666666667	3.5	0	3.333333333
3.428571429	4.333333333	2	1.333333333	2	5	2	3.5	2.666666667	5.5	4.666666667	4	2	2.333333333	2.5	2.666666667	5	3	3.666666667	3.333333333
3.714285714	3.666666667	5	2	1	4.333333333	2	5	3	5	4.666666667	4	3	2.333333333	1	2	4.333333333	4.5	4.333333333	4.333333333
4.047619048	3.333333333	4	2.333333333	1	3.666666667	3.333333333	4.5	3.666666667	5.5	5	4.333333333	3	1.666666667	1	3	4.333333333	4	3	4.666666667
3.714285714	4	5	1.666666667	1	4.333333333	2.666666667	4.5	3	6	3.666666667	4.666666667	2.666666667	2.666666667	1	3	4	4	4	4.666666667
2.428571429	1.666666667	1	1	1	5.333333333	1	1	1	3.5	3.666666667	3	3.666666667	3.333333333	1	1.333333333	3.666666667	1	4.333333333	2.333333333
3.952380952	3.333333333	3.666666667	1	1	4.666666667	2.333333333	3	2.666666667	5.5	3.666666667	3.333333333	2.666666667	2	2.5	2.666666667	4	3.5	4.333333333	4.666666667
3.571428571	5.333333333	5	1	1.5	4	2.666666667	5.5	4.666666667	4.5	5.666666667	3.666666667	2.333333333	2	3	2	4.666666667	3.5	3.666666667	3.666666667
2.666666667	2	1.666666667	1.666666667	3	3.666666667	2.666666667	2	2	3	2.594444444	2.666666667	2.666666667	3.333333333	4	3	3	2	1.666666667	2.333333333
4.476190476	5.333333333	5	1.666666667	1.5	3.333333333	2.666666667	5	5	5.5	4.037777778	4.666666667	5	2	1.5	2	3	4	4.333333333	4
4.428571429	3.333333333	4	3.666666667	1	3.666666667	2.666666667	4.5	3	5.5	3.63	3.333333333	4	4.333333333	1	3	2.333333333	5	4.666666667	4.666666667
3.571428571	4	4.333333333	3	3	4	3.333333333	5	3	4.5	3.887777778	3.333333333	3.666666667	3.666666667	2.5	2	3	3	4	3.666666667
3.285714286	3	4	1.666666667	1.5	4	2.333333333	1	3	4.5	2.925555556	3	3	3	3	2.666666667	2.666666667	3	3	4
4.571428571	5	5	1	1	1	3.666666667	6	6	5.5	4.112222222	5	5	1.333333333	1	1	4	5	5	5
4.619047619	5	5	2.666666667	2	2.333333333	4	5	4.333333333	5.5	4.073333333	3.666666667	4.666666667	2	2	1.333333333	2.333333333	4	4.333333333	4.333333333
3.380952381	4	5.666666667	1.333333333	1	2.333333333	1	6	6	1.5	3.036666667	3	4.666666667	1.666666667	2.5	1.666666667	1.333333333	5	3.666666667	1
3.285714286	3	3.666666667	1	2	4.333333333	1	2	1.333333333	1	2.222222222	2.333333333	2.666666667	1	2	2	1	1.5	1	1.666666667
3.619047619	4.333333333	3.666666667	2.333333333	1	5.333333333	2	5	5	5	3.74	4	3.666666667	2.333333333	1	2.666666667	2.333333333	4.5	4	3.666666667
4.333333333	3.333333333	3.333333333	2.333333333	1	2.666666667	3	3.5	3.666666667	3	3.222222222	3.333333333	4.333333333	2	1	2	2	4.5	3.666666667	4.333333333
4.761904762	5.333333333	6	1	2	2	5.333333333	6	5	5.5	4.628888889	4.666666667	4.666666667	2	2	1.333333333	4.333333333	4.5	4.666666667	4.666666667
4.142857143	5.666666667	5.666666667	1	1	3.666666667	4	6	5.333333333	5	4.482222222	4.333333333	4.666666667	2	1	2.333333333	4	5	4.666666667	3.666666667
3.095238095	4.333333333	4.666666667	3.666666667	1	1	3.666666667	4	2	4	3.445555556	3	3.333333333	3	2	3	2	2.5	2.333333333	3.333333333
3.523809524	3.666666667	4.666666667	1	1	3.333333333	2	4	4	2	3.074444444	3.666666667	3.333333333	1	1	2	1.333333333	3.5	3.666666667	2.666666667
2.904761905	4	2.666666667	2.666666667	3	4.333333333	2.333333333	1	2.666666667	5.5	3.036666667	4	3.333333333	3	3.5	2.666666667	3	3.5	3.333333333	4.333333333
3	4.333333333	4	2	3	4.333333333	1	3	1.333333333	4	2.591111111	4	3	1.333333333	1.5	2	1	1	2.666666667	2
4.571428571	5	5	2.333333333	1	1.666666667	3.666666667	5.5	4.666666667	5.5	4.074444444	4	4.666666667	3.666666667	1.5	1.333333333	3.666666667	4.5	4.333333333	5
3.761904762	3.666666667	3	1.333333333	1	4.333333333	1.333333333	1.5	1	4.5	2.628888889	3.666666667	2.666666667	2	1	1	1	3	3	5
4.904761905	4.666666667	4.666666667	1.666666667	1	3.666666667	3.333333333	5	4	6	4.074444444	4.333333333	4.666666667	2.333333333	1.5	1.333333333	3	4	4.666666667	5
3.523809524	3	1.333333333	1	1.5	4	2	2.5	1.666666667	2	2.333333333	3.666666667	1.333333333	1	3	2	1.666666667	3	1.666666667	3.666666667
3.80952381	4.333333333	4	2.333333333	2.5	3.333333333	2	4.5	2.666666667	5	3.222222222	3	3.666666667	2	2.5	1.333333333	3	2.5	3.666666667	4
3.666666667	4	3	1	1	3.333333333	2.333333333	2	1.666666667	4.5	2.851111111	4.333333333	3.666666667	1.333333333	1	1	3	3	4.333333333	4
2.857142857	1.333333333	1	1	1	1	1	1	1.333333333	2	1.147777778	2	2	2	2	2	2	2	2	2
3.285714286	3.666666667	2.666666667	1.666666667	1.5	2.666666667	2	3	2.333333333	3	2.667777778	3.666666667	3	1.333333333	2.5	2.333333333	1.666666667	3	3	2.333333333
3.238095238	4	3	1.666666667	4	5.666666667	1.666666667	4.5	4.666666667	4.5	3.483333333	4	3.666666667	2.666666667	2.5	3	2.666666667	3.5	3.666666667	2.333333333
4.761904762	5	4.333333333	1.333333333	2	3.666666667	4	6	6	5.5	4.444444444	5	4.666666667	3	2.5	3.666666667	4	5	5	4.666666667
2.428571429	2.333333333	1.666666667	1	2.5	6	1.333333333	1.5	1	1	1.887777778	2.666666667	3.333333333	3	3.5	3	3.333333333	3	3	3
3.666666667	3.666666667	5.333333333	1	3.5	3.666666667	1	5	3	3	3.074444444	4.666666667	4.333333333	2	4	1.666666667	2	3.5	3.666666667	3
4.619047619	4	5	2.666666667	3	1.666666667	3	5.5	4.333333333	6	3.852222222	4.333333333	4.666666667	3	2.5	1.666666667	3.333333333	5	4.666666667	5
4.333333333	4.333333333	5.666666667	1.333333333	1.5	4.333333333	1.333333333	6	6	5.5	3.775555556	4.333333333	4.666666667	2	3.5	1.666666667	1.666666667	5	5	4.333333333
3.047619048	1.666666667	1	2.666666667	1	4.333333333	1.333333333	1.5	1	1	1.887777778	1	1	2	1.5	1.666666667	1	1	1	1.333333333
2.952380952	2.333333333	1.666666667	1	2	3	1	2	1.333333333	2.5	1.703333333	1.333333333	1	1	1.5	1	1	1	1.666666667	1.333333333
3.238095238	2.666666667	2.333333333	3.333333333	2	2.333333333	2	2.5	2.666666667	5	2.665555556	3.333333333	3	3.333333333	3.5	3	2.333333333	3	3	3.333333333
4.238095238	4	4	3.333333333	1.5	2.666666667	1	5.5	4.666666667	4	3.26	3.333333333	3	3	2	3.666666667	1	3	2.333333333	2.333333333
4.571428571	4.333333333	2.333333333	3	1.5	4	2.333333333	6	3.666666667	6	3.776666667	3.666666667	2.666666667	3	1	1	3.666666667	5	3.333333333	5
3	4.666666667	4.333333333	1.666666667	1	3.666666667	2	4.5	4	5	3.593333333	4.333333333	4.666666667	1.666666667	1	2.666666667	1.666666667	3.5	3.666666667	3.666666667
2.761904762	3	3	1.666666667	1	5.333333333	3.333333333	1	2.666666667	2.5	3	3	2.666666667	2	1	3	2	2.5	3	2.666666667
3.285714286	2.666666667	3.333333333	1.666666667	3	4	1.666666667	3	2.333333333	3	2.593333333	3	3.333333333	1.666666667	2.5	2	2.333333333	3.5	2.333333333	3.666666667
3.857142857	4	3	1	1	4.333333333	1.666666667	5	3.333333333	4	2.963333333	4.333333333	4.333333333	2	3	1.666666667	2.666666667	3.5	3	3.333333333
3.285714286	4.666666667	3	2.333333333	1	3	2.666666667	3	5	4	3.297777778	4.666666667	4	1.333333333	1	2.333333333	3.666666667	3	3.666666667	4
3.761904762	3.333333333	4	2	1	4.666666667	2.666666667	2.5	4.666666667	4.5	3.556666667	3.666666667	3.333333333	2	1	3.333333333	2.666666667	2.5	4	3
3.19047619	3.666666667	3	1	1.5	2.666666667	2	2	2	2.5	2.26	2.666666667	3.666666667	1.666666667	2.5	2.333333333	1.666666667	1	2.333333333	2.666666667
3.285714286	2.333333333	1	1	3	3.666666667	3	1	1	3.5	2.444444444	1	2.333333333	1	3	2.333333333	1	3	1	2.333333333
4.095238095	3.666666667	3.333333333	2	1.5	3.666666667	2	4	4	6	3.258888889	3.333333333	3.333333333	2.666666667	2	1.333333333	2.666666667	3.5	4.333333333	4.333333333
4.571428571	4.666666667	5.333333333	4	1.5	2.333333333	5	5.5	3.666666667	4	4.406666667	4	3.666666667	2.666666667	3.5	3.666666667	5	3	4	3.333333333
3.285714286	3.333333333	2.333333333	1	2	5.666666667	3	3	2.333333333	4	3.147777778	3	2.333333333	2.333333333	2.5	4	2.666666667	3	2.333333333	2.666666667
3.476190476	4.666666667	4	1	1	5.333333333	2.333333333	4.5	4	4.5	3.666666667	4.333333333	3	1.333333333	1	3	2.333333333	4.5	3.333333333	3.666666667
3.285714286	3.666666667	2.333333333	1.666666667	1.5	4	2.333333333	2	3	3.5	2.887777778	3.333333333	3.666666667	2	2	2	2	3	3.666666667	3.333333333
3.476190476	3.333333333	4.333333333	3	1.5	4.666666667	2.666666667	3.5	2.666666667	4	3.445555556	3	3.666666667	2.333333333	1.5	3	2.333333333	3	2	2.333333333
2.428571429	3	2.333333333	1	1	3.666666667	1.666666667	2	1.666666667	3.5	2.371111111	3.666666667	3	1.666666667	2.5	3.666666667	2.666666667	2	2.333333333	3.333333333
3.523809524	5	4	4	3.5	4	5.333333333	4.5	4	5	4.481111111	4	3.666666667	3	3.5	3	3	3.5	3.666666667	4
4.428571429	5	2.666666667	1.333333333	1	4	5	4.5	3.666666667	5.5	4.036666667	4.333333333	3.666666667	2	1	1.666666667	1.666666667	3	5	5
3.857142857	4.666666667	4	1	1.5	4.333333333	3.333333333	4.5	4.666666667	5.5	4	4	4.333333333	3	2.5	3.333333333	4	3	4.333333333	5
3.571428571	3.333333333	2.666666667	1.666666667	1	4	2	3.5	2.333333333	5	2.815555556	3.333333333	4	2.333333333	1.5	3	3	3.5	4	4.666666667
3	1.666666667	2	1	1	4.333333333	1.333333333	1	2.333333333	4.5	2.146666667	2.333333333	3.333333333	2.666666667	5	2.333333333	1.333333333	2	3.666666667	4.666666667
3.523809524	2.666666667	2.666666667	1.333333333	2	6	2	1.5	3.333333333	3.5	3	3	3.333333333	2	3	1.333333333	2	2	3	3.333333333
4.476190476	5	5	2.333333333	1	3.666666667	4.666666667	6	4.333333333	5.5	4.593333333	3.666666667	4.666666667	2.666666667	2.5	2.333333333	3	4	3	3
4	3.666666667	4.666666667	1	1	3.666666667	2.666666667	5	5.333333333	4.5	3.778888889	3.333333333	4.666666667	1	1	1.666666667	2.333333333	4.5	3.333333333	3.666666667
4	4.333333333	4.333333333	1	1.5	4.333333333	4	4.5	4.333333333	5	4.072222222	4.666666667	4.666666667	3.333333333	3.5	2.333333333	4	4.5	4	4.333333333
2.857142857	2.333333333	1.666666667	2.333333333	1	5.666666667	1.666666667	2	1.666666667	1	2.186666667	2.333333333	2	1.666666667	1.5	1	2.333333333	1	1.333333333	1
3.428571429	4.333333333	4	3	1	3.333333333	1.666666667	2.5	2.333333333	5.5	3.221111111	3.333333333	4	2	1	2.666666667	1.333333333	2	3	5
3.714285714	4.333333333	2.333333333	1.333333333	4	4.666666667	2.333333333	3	1.666666667	5	3.035555556	3.333333333	1.333333333	1.666666667	2.5	2.333333333	1.666666667	2	2.333333333	3.666666667
3.19047619	4	4	3	2.5	3.666666667	3.666666667	5	5	5.5	4.075555556	3.666666667	3.333333333	3.333333333	3	2.333333333	2.666666667	4	3.333333333	2.333333333
3.714285714	4.666666667	4.333333333	1.333333333	1.5	4	3.333333333	4.5	5.333333333	6	4.035555556	4.333333333	4.333333333	2	3.5	2.666666667	3.333333333	4	4.333333333	4
3.476190476	3	3.333333333	1	1	2.666666667	1.333333333	2.5	2.666666667	4.5	2.592222222	2.666666667	2	2	2	1.666666667	2	1.5	3	3.333333333
3.285714286	2.666666667	4	2.333333333	1	3.666666667	2.333333333	3.5	3.333333333	1	2.924444444	3.333333333	3.666666667	2.333333333	1	3.333333333	2.333333333	2.5	2.333333333	2
3.333333333	2.666666667	2.333333333	1	1.5	4	1	1	2.666666667	3	2.296666667	2.666666667	2.333333333	1	3	2.333333333	1.666666667	2	3.333333333	4.666666667
3	3.666666667	3.333333333	2.666666667	3.5	3.666666667	2.333333333	2.5	2.666666667	4	3.112222222	2.666666667	2.333333333	2.333333333	2.5	2	1	2	3	3.333333333
3.666666667	3.333333333	3.666666667	1	1	2	1.666666667	3	2	4	2.482222222	3.666666667	4	2	1	1	1.666666667	3.5	3.333333333	3.333333333
3.619047619	4	4	1	1	2	3.666666667	3.5	3	3.5	3.26	4	2	1	1	1	3	2.5	3	3.666666667
4	3.666666667	3.666666667	2.333333333	1	4	2.333333333	3	2	4.5	3.073333333	3	3.333333333	1.666666667	1	2.333333333	1.666666667	2.5	2.666666667	3.666666667
4.523809524	3.333333333	4.666666667	2.666666667	1	1.666666667	2.666666667	5.5	5	6	3.705555556	3.333333333	3.666666667	1.666666667	1	1.666666667	3.666666667	5	4.333333333	4
3.333333333	3	4	1	1	4.666666667	1.333333333	2.5	2.666666667	3.5	2.518888889	2.666666667	3	1.333333333	1	2.666666667	1.333333333	2.5	3	2
2.904761905	1.666666667	2.333333333	1	2	4.333333333	1	2	1	4	1.925555556	1.333333333	1.666666667	1.333333333	3	3.666666667	1	1.5	1.333333333	2
3.380952381	2	1.666666667	1	1	5	1	2	3	4	2.222222222	1.666666667	2	1.666666667	1.5	3.333333333	1	3	3.666666667	3.666666667
3.047619048	4.666666667	4.333333333	1	1	2	2.333333333	4.5	3.333333333	4.5	3.257777778	4.333333333	3.666666667	1	1	2.333333333	2	3.5	3	4
4.523809524	4.333333333	5.333333333	3	2	4	3	5	3	6	4.073333333	2.666666667	4.666666667	2.666666667	2.5	1.333333333	2.666666667	4.5	4.333333333	4.333333333
2.047619048	3.333333333	2.666666667	1	1	4	1	3.5	1	4	2.26	2.666666667	2.666666667	1.666666667	1	2.333333333	1	2	2.333333333	2.333333333
3.095238095	3.333333333	3.333333333	1.333333333	1	3.666666667	2.333333333	1	1.333333333	4.5	2.553333333	3	3.666666667	2.666666667	1	2	3	1	1.333333333	3
2.904761905	3	4.333333333	1.333333333	1	5.333333333	2	2.5	2	4.5	2.998888889	3	3.333333333	2	2.5	3	2	2.5	3	3.666666667
3.523809524	5.333333333	4.666666667	1.666666667	1.5	4.333333333	3	5.5	4.666666667	5	4.001111111	4.333333333	5	2	2	2.666666667	3.333333333	4	3.333333333	3
3.380952381	3.666666667	4	3	1.5	3.333333333	3	3	4	4	3.518888889	3	3.666666667	2.333333333	2	2.333333333	3	4	3.666666667	3
3	2	1.333333333	2	1	2	1.333333333	1.5	1.333333333	3	1.702222222	3.333333333	2	1.666666667	1.5	3	1.666666667	2.5	2.666666667	3
2.952380952	2.666666667	2.333333333	1.333333333	2	4.666666667	2.666666667	3.5	3	3.5	3.074444444	4	3	2	2.5	2.666666667	3.333333333	4	3.333333333	4
4.333333333	5	4.333333333	2.333333333	1	3.666666667	3.333333333	4.5	3.333333333	4.5	3.924444444	3.666666667	4	2	1	2.333333333	2.333333333	4	4	4.333333333
3.285714286	4	3	1	1	2.666666667	5.666666667	5	4	4	3.963333333	5	3.333333333	1.666666667	1.5	2	5	5	3.666666667	4
4.666666667	4.666666667	3.333333333	1	1	4.666666667	3.666666667	5.5	4.333333333	5.5	4.075555556	4	4	1.333333333	1	2.333333333	4	5	4.666666667	5
3.238095238	3.333333333	2.666666667	2	1	3.666666667	1.666666667	2	3	4	2.815555556	2.666666667	2.333333333	2.333333333	1	2.666666667	2	2.5	2.666666667	3.333333333
3.619047619	4.333333333	4.333333333	1	1	4.333333333	1	1	1	1	2.257777778	4	4	1	1	2.333333333	1	1.5	1.333333333	1.333333333
3.904761905	4.333333333	5	2	1.5	3.333333333	4.666666667	5.5	2	5.5	3.925555556	3.666666667	4	2	1.5	2.333333333	3.666666667	4.5	3	3.666666667
4.285714286	4.333333333	4.666666667	3.333333333	1	1.666666667	4	6	5.333333333	6	4.37	3	5	4.333333333	2	2	3.333333333	4.5	4.666666667	3.666666667
2.619047619	1.666666667	3.333333333	1	1	5.666666667	1	1	3	2.5	2.371111111	2.666666667	2.333333333	1	1	3.333333333	1	2	1.333333333	1.666666667
4.238095238	5.333333333	3.333333333	2.333333333	2	5.333333333	5.333333333	6	5.666666667	5.5	4.887777778	4	3.333333333	2.666666667	2	2.666666667	5	5	4.666666667	5
3.428571429	4.333333333	3.333333333	1	2	3	2	3	2.666666667	3.5	2.703333333	3.666666667	4	1.333333333	1.5	1.666666667	1.333333333	3	3	3.333333333
3.666666667	4.333333333	4.333333333	1	1	3.666666667	2.666666667	4.5	5	5	3.592222222	3.666666667	3.333333333	1.666666667	1.5	2	2.333333333	3.5	4.333333333	4
3.714285714	4.333333333	4.666666667	1.333333333	2.5	3	3.333333333	5	3.666666667	5.5	3.776666667	3.333333333	4	2	2.5	1	2.333333333	3.5	4.666666667	3.666666667
4.238095238	6	5	1	1	4.333333333	4.666666667	5.5	5.666666667	5.5	4.742222222	4.666666667	4.333333333	3.333333333	1.5	1.666666667	4	4.5	4.333333333	4
4.238095238	4.666666667	5.666666667	1.333333333	1.5	3.666666667	3	5	4.333333333	5.5	4.074444444	3.666666667	3.333333333	2	2	2.333333333	2.333333333	4	4	4.666666667
3	3.666666667	2.333333333	2	1	2.666666667	1.666666667	3	2	3	2.445555556	2.666666667	3.333333333	1.666666667	1	3.333333333	1.666666667	3	3	3.666666667
3.523809524	5	3	2	1	3.333333333	4	4	4.333333333	5	3.888888889	3.666666667	3.666666667	1.666666667	1	3	2.666666667	3.5	4.333333333	4
4.952380952	5.333333333	6	2.666666667	1.5	2	4	6	5	5	4.481111111	4.333333333	5	2.333333333	2.5	1	4	5	5	5
4.571428571	5.666666667	5	3.333333333	1	2.666666667	2.666666667	5.5	5.333333333	5.5	4.222222222	4.333333333	4.666666667	3.666666667	1	1.666666667	3.666666667	4.5	4.666666667	4.333333333
3.428571429	3	3.333333333	2.666666667	1	2	3.666666667	3.5	1.666666667	4.5	3.185555556	3	3	2	1	2	2.666666667	2	3	3.333333333
4.904761905	6	6	2.666666667	1.5	3	4.333333333	6	6	6	4.925555556	5	5	2.666666667	2.5	1.666666667	4.333333333	5	5	5
3	4	4.333333333	3.333333333	1.5	4	5	4.5	5	4.5	4.481111111	4	4	3.333333333	2.5	1.666666667	3.666666667	4	5	4.666666667
4.761904762	3	2.666666667	1	1	2.333333333	1	4.5	3.666666667	5	2.777777778	3.333333333	3.666666667	3	2	1	2.333333333	4	4.666666667	5
3.142857143	2.333333333	1.666666667	1	1.5	3	2	2	2.333333333	2	2.036666667	3.333333333	3	1.333333333	2	1.666666667	2.333333333	2	3	2.666666667
3.523809524	4	3.333333333	2.333333333	1	4.333333333	2	5.5	4	5.5	3.665555556	3.666666667	3.333333333	2	1	2	2	4.5	4.333333333	4
4.19047619	3.333333333	3	1.666666667	1.5	4.333333333	2.333333333	5	3.333333333	5	3.331111111	4.333333333	3.333333333	2.333333333	1	3	3	4.5	4	4
4.666666667	5.666666667	6	2.666666667	1	2.666666667	3.666666667	5	5	5.5	4.483333333	4.333333333	5	2	1	2	2.666666667	4.5	3.666666667	4.666666667
4.047619048	4.666666667	4.333333333	1	1	5	3.666666667	4.5	4.666666667	5.5	4.112222222	4.333333333	4.333333333	2	1	2.333333333	4	4	4.333333333	4.333333333
4.714285714	5.666666667	6	2.666666667	2	2	6	6	6	6	5.148888889	4.666666667	4.666666667	2.333333333	2.5	5	4.333333333	5	5	5
4.714285714	5.666666667	4.666666667	1.666666667	1	4	2.333333333	5.5	6	5.5	4.223333333	4.666666667	5	2.333333333	1	1.666666667	2.666666667	5	5	4.666666667
3.714285714	5.333333333	4.333333333	2.333333333	5	4.333333333	1.333333333	4.5	4.666666667	4.5	3.478888889	3.333333333	4.333333333	2.333333333	4	2.666666667	1.333333333	3	3.666666667	4
4.19047619	4.666666667	5	1.666666667	1	4.333333333	2	4.5	5.666666667	6	4.037777778	4.333333333	4.333333333	1	3.5	3	2.333333333	3.5	4.333333333	4.333333333
4.619047619	4	4.333333333	3	1.5	3.333333333	2	4.5	4	5.5	3.703333333	4	4.333333333	3.333333333	2	2	2.333333333	4.5	4.333333333	4.666666667
3.952380952	5.333333333	5.666666667	2.666666667	1	2	4	5.5	5	4.5	4.334444444	4.666666667	5	2.666666667	1.5	1.333333333	3.666666667	4	4.666666667	4.666666667
4.619047619	5.666666667	5.666666667	2.666666667	2.5	4	4.666666667	6	5.666666667	5	4.891111111	5	5	2.666666667	2.5	2.333333333	4	5	5	4.666666667
3.904761905	3.666666667	5.666666667	3.333333333	2.5	2	2.333333333	6	5.333333333	4.5	3.887777778	3.666666667	4.333333333	2.666666667	1.5	1.333333333	2.333333333	4.5	3.666666667	3.333333333
4.333333333	4.666666667	4.666666667	2.666666667	1.5	2.666666667	3	5	4.666666667	5	3.927777778	3.333333333	3.666666667	3	2.5	3	2.333333333	4	5	3.666666667
3.761904762	4	5	3.666666667	1	4.333333333	3	4.5	5	6	4.147777778	4.333333333	5	3.666666667	1.5	2.333333333	3.333333333	5	5	5
4.428571429	6	6	1.333333333	3	3.666666667	4.666666667	6	3.666666667	6	4.407777778	4	5	1.666666667	2.5	2	4	5	2.666666667	3.666666667
3.952380952	3.333333333	3.333333333	2.666666667	3.5	3.666666667	1.333333333	4.5	4.333333333	5.5	3.406666667	3.666666667	4.333333333	2.666666667	3	2.666666667	2	4.5	4	3.333333333
3	4.333333333	3.333333333	1.333333333	2	4.666666667	1.666666667	3.5	2.333333333	3.5	2.998888889	3.333333333	3.333333333	1	1.5	2	1.333333333	3.5	2.666666667	2.666666667
3	3.333333333	3	1.666666667	1.5	4.333333333	2.666666667	4.5	2.666666667	4	3.001111111	2.666666667	3	1.666666667	2.5	2.666666667	2.333333333	3	2.333333333	3
3.523809524	4.333333333	3.666666667	2.333333333	1.5	3.333333333	1.333333333	4.5	2.333333333	4.5	2.998888889	3.333333333	3.333333333	3	3.5	2	3	3	1.333333333	3.666666667
3.285714286	5	4.333333333	2.666666667	1	3.333333333	2.666666667	6	2.666666667	6	3.926666667	3.333333333	3	2	1	1.666666667	2	3.5	2	4.666666667
3.333333333	3.666666667	2.333333333	1	1	4.666666667	1.333333333	3	1.666666667	3	2.63	3.333333333	2.666666667	1.333333333	2	2.666666667	1.666666667	2.5	2	2.666666667
3.095238095	2.333333333	2.666666667	1	1.5	3.333333333	2	3	2	3.5	2.333333333	2.666666667	2.666666667	2.666666667	1.5	2.666666667	2.666666667	2.5	2	3.666666667
3.333333333	4	4	1.666666667	1.5	2.666666667	1	3.5	2.666666667	2	2.52	5	4	3	3	1	3.333333333	4	4.333333333	4.333333333
4.476190476	3.333333333	4	2	1.5	5	3.666666667	3.5	4.333333333	5	3.63	4.666666667	4.333333333	2.333333333	2.5	2	3.666666667	4.5	4.666666667	4.333333333
3.904761905	4.333333333	5	1	1	3.333333333	2.666666667	5	3.333333333	4.5	3.37	4.333333333	4.333333333	1.666666667	1	2.333333333	3	3.5	3.333333333	3.333333333
4.476190476	5	5.666666667	3.333333333	2.5	3.666666667	3.666666667	5	5	5.5	4.296666667	4	5	3.333333333	2.5	1.333333333	3	5	4.666666667	3.333333333
3.333333333	4	3.666666667	3.666666667	2	2.333333333	3	3	3.333333333	4.5	3.295555556	3.666666667	3	3	4	2.666666667	2.666666667	2.5	3	3
4	4	4	2	3	3.333333333	1.666666667	3	3.666666667	4	3.148888889	4	3.666666667	2.333333333	2.5	3.333333333	2.666666667	4	4	4
4.095238095	5	5.666666667	4.333333333	1	2.666666667	3.666666667	5	5	5.5	4.445555556	4.333333333	4.666666667	4.333333333	1.5	1.666666667	3.666666667	5	4	4.666666667
4.047619048	2.666666667	2.666666667	1.333333333	1	4	1	1.5	1.333333333	4	2.147777778	3	2.333333333	2.666666667	1	2.333333333	1	2	2	1.666666667
3.476190476	2.333333333	4.666666667	2.666666667	1.5	4	3	4	2.333333333	3.5	3.258888889	3.333333333	4.666666667	2.333333333	2	1.333333333	2.333333333	3.5	3	3.333333333
4.238095238	5.666666667	4.333333333	1	1	4	5.666666667	5.5	4.333333333	4.5	4.112222222	4	4.333333333	4.333333333	2	2	4.333333333	4	4	3
4.095238095	4	3.333333333	3.333333333	1	2.333333333	2.666666667	5	3	3.5	3.295555556	4	3.333333333	3	1	2	2.333333333	4	3.333333333	3.333333333
4.047619048	5.333333333	4	4	1	1.666666667	3.333333333	4.5	4	3.5	3.814444444	3	4.333333333	3.666666667	1	2.333333333	2.666666667	3	3.666666667	3.666666667
4.19047619	6	5	1.333333333	2	3.666666667	4.333333333	5	4	5.5	4	4.333333333	5	3	2.5	1.666666667	3.666666667	4.5	3.666666667	4
4.047619048	2.333333333	4.666666667	4.333333333	1.5	3.666666667	3	4	1.666666667	5.5	3.482222222	3.666666667	4.333333333	2.333333333	1	2.666666667	2.666666667	3.5	3.333333333	4.666666667
4.19047619	5.333333333	5	2.333333333	1.5	4.333333333	4.666666667	6	4	5.5	4.184444444	4	4.333333333	3.333333333	2.5	2	4.333333333	4	2.666666667	3.333333333
4.047619048	4.666666667	3.666666667	1.333333333	1	4.666666667	2.666666667	4.5	4	5.5	3.742222222	4.666666667	4	3.666666667	1.5	3	4	5	5	4.666666667
3.857142857	4.666666667	4.333333333	5	2.5	2	1.333333333	4.5	3.333333333	4	3.48	4.333333333	4.333333333	4.666666667	3	3.666666667	2	4	3	4
4.80952381	4.666666667	5.666666667	3.666666667	1	2	5.333333333	6	4.333333333	5.5	4.26	4	5	3	1	1	4.333333333	5	2.333333333	4
3.904761905	4.333333333	5.666666667	1	1	2.666666667	3.666666667	6	3.666666667	5	3.852222222	4.666666667	4.333333333	1	1	1.666666667	2.666666667	4	3.333333333	4
4.619047619	5.666666667	5.333333333	3	1	4.333333333	3.666666667	5.5	4.666666667	5	4.407777778	4.333333333	4.333333333	4.333333333	1.5	2.333333333	2.333333333	4.5	4.333333333	3.666666667
3.619047619	4.666666667	5	1.333333333	1.5	3	3.666666667	4.5	4.666666667	5.5	3.815555556	4.333333333	4	2.333333333	2.5	1.666666667	2.666666667	4.5	3.333333333	3.666666667
4.285714286	5	4.333333333	2.666666667	1	4	1.666666667	5	4	5.5	3.777777778	4.333333333	4.333333333	2.666666667	2	2	2	4.5	4	3.666666667
3.19047619	4.666666667	2.666666667	1.333333333	1	3	1.333333333	1	1	2.5	2.073333333	3.333333333	3.666666667	2.333333333	1	1.666666667	2	1	1.333333333	2
4.476190476	5	4.666666667	3.666666667	1	3.333333333	3	6	4	5	4.147777778	4	4.666666667	3	1	2	3	4.5	3.666666667	4.333333333
4	4	4.333333333	1.666666667	1	2.666666667	2.666666667	5	3.333333333	2.5	3.074444444	3.666666667	4.333333333	1.333333333	1	2	2	3.5	3	2.666666667
4.333333333	4.666666667	4.333333333	2.333333333	1	1.333333333	2.666666667	5	5.333333333	6	3.665555556	4	4.333333333	1.666666667	1	1	2.666666667	3.5	3.666666667	3.666666667
4.428571429	6	6	1.666666667	1	1	4	6	4	4.5	3.888888889	4.333333333	5	2.666666667	1	3.666666667	3.666666667	5	4	3.666666667
4	2.333333333	2.666666667	2	1	4.333333333	1.333333333	1.5	3	3.5	2.628888889	3.333333333	3.333333333	2.333333333	4.5	3.666666667	2.333333333	3	3.333333333	3.333333333
3.80952381	5.333333333	4	2.333333333	1	3.333333333	3	5	3.666666667	3	3.406666667	5	5	1.666666667	2	1.666666667	3.333333333	4.5	3.666666667	3.333333333
4.714285714	5.666666667	4.666666667	3.666666667	1	1.666666667	3	5	3.666666667	5.5	3.926666667	4.666666667	4.666666667	2.333333333	1.5	1.333333333	3.666666667	4	3.333333333	3.666666667
4.761904762	3.666666667	5.666666667	1.666666667	1	1	3.666666667	6	3.333333333	5	3.334444444	3.333333333	5	3.666666667	1	3.666666667	3.333333333	5	2.666666667	4.666666667
4	4.666666667	4.666666667	2.333333333	1	4	3.666666667	5	4	5.5	3.926666667	4.333333333	4.666666667	2.666666667	1	3	3	4	2.333333333	3.666666667
4.047619048	4.333333333	3.666666667	2.666666667	1	2	4	4	2.666666667	4	3.112222222	3.666666667	3.333333333	2.333333333	1	1.333333333	3	4	2.333333333	3.333333333
2.619047619	4	3.666666667	1	1	5.666666667	2.333333333	2.5	4.333333333	4	3.111111111	3.333333333	3.333333333	1.666666667	1	3.666666667	3	2.5	4	3.666666667
4.428571429	5	4	3.666666667	1	3	2.333333333	6	5.666666667	5.5	4.111111111	4.333333333	4.666666667	3.333333333	3	3.333333333	3	5	4.666666667	4
4.333333333	4.333333333	3.333333333	1.333333333	1.5	5.333333333	3	5.5	3.666666667	5.5	3.74	3.333333333	3	2	2	2	3.333333333	3.5	3	4.333333333
3.904761905	3	3.666666667	2.666666667	1	4	1.333333333	4	3	5	2.963333333	5	4.333333333	2.666666667	1	1.333333333	3	4.5	4	3.666666667
4	5	5.333333333	2.666666667	1.5	4.333333333	3.666666667	5	4	5	4.074444444	3.666666667	4	2	1	2	2.333333333	4.5	3.333333333	3
4.761904762	5	5.333333333	3.666666667	1	1	2.666666667	6	5.333333333	5.5	3.962222222	5	5	2.333333333	1	1	2.333333333	5	5	3.666666667
4.571428571	3.666666667	5	2.666666667	1	2.666666667	2.333333333	6	5.666666667	6	3.78	3.666666667	4.333333333	3	1	1.666666667	1.666666667	5	5	3.666666667
3.285714286	2.666666667	3	3.333333333	1	4.333333333	2.333333333	3	1.333333333	3.5	2.925555556	2.666666667	3.333333333	3	1.5	3	3	2.5	1.666666667	4
5	5.666666667	4.333333333	2.666666667	1	2	3.666666667	6	5.666666667	6	4.112222222	5	5	2.666666667	1.5	5	4.666666667	5	5	4.333333333
3.571428571	4.333333333	3	3.333333333	1.5	1	4	4	4	4	3.111111111	3.333333333	2.666666667	2.666666667	2	1	3.333333333	3	2.666666667	2.666666667
3.619047619	4.666666667	3	2	1	4.333333333	2.666666667	4.5	2	4.5	3.111111111	4.333333333	4	2.333333333	1	2	3	4	3	3
4.571428571	6	5.666666667	2.666666667	1	3	4.666666667	6	5.666666667	5.5	4.52	4	5	1.666666667	1	2.333333333	3.666666667	4	4.333333333	4.333333333
4.333333333	5.333333333	5.333333333	2	1	3.666666667	3.666666667	6	5.666666667	5.5	4.333333333	3.666666667	4.333333333	2	1.5	1.666666667	2.333333333	5	4.333333333	3.333333333
4.619047619	4.333333333	4.666666667	1	1	4.333333333	2.333333333	5.5	4.666666667	6	3.777777778	3	5	1.333333333	1	2.333333333	2.666666667	5	4	3.666666667
3.904761905	4.333333333	5.333333333	1.333333333	1	2	3	5.5	3.666666667	6	3.777777778	4.333333333	4.666666667	1	1	1	2	4.5	2.666666667	4.666666667
3.714285714	4.333333333	4	1.333333333	1.5	4	3	5	3.666666667	3	3.222222222	3.333333333	3.333333333	1.666666667	1	3	2.666666667	3.5	3.666666667	1.666666667
4.238095238	5.333333333	5.666666667	3	1	3.333333333	3.666666667	6	4.666666667	5.5	4.184444444	4.333333333	5	3	1	1.666666667	3.333333333	4.5	3.666666667	3.333333333
4.619047619	4.666666667	5	2.666666667	1	1.333333333	4.666666667	6	3.333333333	5	3.852222222	4	4.666666667	2	1	1	4	5	3.333333333	4.333333333
3.142857143	5	3.666666667	1.333333333	1	4	3	4.5	2.666666667	5	3.37	4	4	1.666666667	2	1.333333333	2.666666667	3.5	2.666666667	3
4.571428571	6	4.333333333	2.333333333	3	3.666666667	4.333333333	5.5	5.333333333	5.5	4.517777778	4.666666667	4.333333333	5	4.5	3	5	5	5	5
3.904761905	4.666666667	4	2	1	3.666666667	2.666666667	4.5	4.666666667	4	3.631111111	4.333333333	3.666666667	2	1	1.666666667	2.666666667	4.5	4.333333333	4
3.333333333	4.666666667	4	3	2	2	2	4	2	4.5	3.184444444	2.333333333	2	3	2.5	1	2	2	1.666666667	3.333333333
4.476190476	5	4.333333333	3	1.5	2.666666667	3	5.5	3.666666667	4	3.407777778	5	4.333333333	3	4	2	1.666666667	3.5	3	3.666666667
3.857142857	3.666666667	4.666666667	2.666666667	1.5	3.666666667	3	4	3	3.5	3.483333333	3.333333333	4	2.333333333	1.5	1.666666667	2	3.5	2.666666667	2.333333333
4.19047619	3.666666667	3	3.666666667	3	2.666666667	1.333333333	3.5	3.333333333	5	3.222222222	2	2.666666667	3.333333333	3	2	1	3	2	3
3.333333333	3.666666667	3.333333333	2.666666667	1	4	2.666666667	4	4.333333333	5	3.444444444	3.666666667	3.666666667	2	1	2.666666667	3.333333333	3.5	3.666666667	3.666666667
4.428571429	5.666666667	3.666666667	2.333333333	1	3	2	4.5	3.666666667	4.5	3.408888889	4.333333333	3.666666667	1.666666667	1	2	2	4	3.333333333	3
3.666666667	4.666666667	3.333333333	1	1	3.666666667	1	4	1.666666667	3.5	2.814444444	3.333333333	3.666666667	1	1	2.333333333	1	2.5	1	2
2.904761905	4	3	1	1	5.333333333	1.333333333	3	2.333333333	4.5	2.85	2.333333333	2	1	1	3	1	2	1.666666667	2.333333333
4.619047619	5	4.333333333	3.333333333	2.5	2	2.666666667	6	4	5.5	3.925555556	4.666666667	4.666666667	3	3	2.666666667	3	5	4	4
