# Supplementary material for: Beyond knowing nature: Contact, emotion, compassion, meaning, and beauty are pathways to nature connection
Source: PLoS One. 2017 May 9;12(5):e0177186. doi: 10.1371/journal.pone.0177186 (PMC5423657; doi:10.1371/journal.pone.0177186)
Supplement: S2 File — (CSV) [file pone.0177186.s002.csv]

AesDO	HumDO	SymbDO	MoralDO	NatDO	NegDO	AesVALUE	HumVALUE	SymbVALUE	MoralVALUE	NatVALUE	NegVALUE	NRTOTAL
5	4.666666667	3.333333333	4	3.333333333	4.333333333	3.666666667	3	3	2.666666667	3	3	3.761904762
3.666666667	5.666666667	2.666666667	4.666666667	4.333333333	3	3	4.666666667	2.333333333	2.666666667	4.666666667	1.666666667	3.619047619
4.666666667	3	1	5.333333333	3.666666667	3.666666667	4.333333333	2.333333333	1	4.333333333	3	3	3.095238095
4.666666667	5	3.333333333	4	4	3.333333333	3.666666667	4.333333333	3	4	4	1	4.19047619
4.333333333	6	2	6	4.333333333	4	4	5	2.666666667	5	4.333333333	1	4.761904762
4.666666667	5.666666667	4.333333333	5.333333333	5.333333333	2	4.333333333	4.666666667	3.666666667	4.666666667	5	1.333333333	4.714285714
5.333333333	4	1.666666667	2	5.333333333	1	4.666666667	3	1	1.333333333	4.666666667	1	3.476190476
5	6	5	5	5	2.333333333	4.333333333	4.333333333	4	4.666666667	4.666666667	1.666666667	4.666666667
4.333333333	6	5.333333333	6	6	3.333333333	4.333333333	5	4	5	5	3	4.857142857
4.333333333	5.666666667	4.333333333	5.333333333	4.666666667	1	5	5	5	4.333333333	4.666666667	1	4.380952381
5.333333333	4.333333333	4.666666667	5.333333333	4.666666667	4	5	4.333333333	3.666666667	4.666666667	4.666666667	2.666666667	4.142857143
4.333333333	5.333333333	4	5.666666667	5.333333333	3	4	4.666666667	3.333333333	4.666666667	5	2.333333333	4.571428571
3.666666667	5.333333333	4.666666667	5	4.666666667	2	4	4	4.333333333	3.666666667	4.333333333	2.333333333	3.666666667
4.333333333	3.666666667	2.333333333	4	3.666666667	3	3.333333333	4	2.333333333	3.333333333	3.333333333	2.333333333	3.476190476
4.333333333	3.666666667	2.333333333	3.666666667	3	3	3.333333333	3.333333333	2.333333333	3	3.333333333	1.333333333	3.095238095
4	4.666666667	1.666666667	5.333333333	5	3.333333333	4.333333333	4.333333333	2.666666667	4.666666667	4.333333333	2.333333333	3.857142857
5.333333333	5.666666667	4	6	5	3.666666667	4.666666667	5	2.333333333	5	5	3.333333333	4.238095238
4.333333333	5	3.666666667	4.333333333	4	3	3.666666667	4.333333333	2.666666667	3.333333333	3.666666667	1.333333333	3.428571429
1.666666667	3.333333333	1	2.333333333	1.666666667	3	1.333333333	2.333333333	1	2.333333333	1.333333333	1.666666667	3.666666667
3.666666667	3.666666667	2.666666667	4	3	3.333333333	3.666666667	4	2.333333333	4.333333333	3.666666667	1.666666667	3.19047619
3.666666667	4	2.333333333	5	4.333333333	3.666666667	3.333333333	3	3	4.333333333	3.333333333	3	3.238095238
4.666666667	5.333333333	3.666666667	6	4	3.666666667	4.333333333	4.666666667	3	4.666666667	5	1	4.238095238
2.666666667	2.333333333	2.333333333	5	3.333333333	3.333333333	1.666666667	2.666666667	2.333333333	4	4	2.333333333	3.523809524
5.666666667	6	5.333333333	5.666666667	6	3	4.666666667	5	4.666666667	4.666666667	4.666666667	2.333333333	3.666666667
5.333333333	5.333333333	3.666666667	5.666666667	5.333333333	3.333333333	5	4.333333333	3.333333333	4.666666667	5	3	4.238095238
6	6	4.666666667	5.666666667	6	3	5	5	4.333333333	5	5	1	4.761904762
3.666666667	4.666666667	3.333333333	5.333333333	5.333333333	3.333333333	4	4	2.333333333	4	5	2.333333333	3.952380952
5.333333333	6	4	5.333333333	5	2.333333333	4	4.666666667	3.666666667	4.666666667	4	1.666666667	4.428571429
5.333333333	6	4.333333333	5.666666667	5.666666667	2.666666667	4.666666667	5	4.333333333	4.666666667	5	2.333333333	4.285714286
4.666666667	5.666666667	4.333333333	4.333333333	5.666666667	3.333333333	4	4.666666667	3.666666667	3.666666667	4.666666667	2	4.142857143
4.333333333	5.333333333	5	5.333333333	5	3.333333333	3.666666667	4.666666667	4	4.333333333	4	2.666666667	4.047619048
6	5.666666667	5	5.333333333	4.666666667	4	4.666666667	4.666666667	4.666666667	4.666666667	3.666666667	2.333333333	4.285714286
5	5.666666667	3	5.666666667	5.333333333	1	4	4.666666667	4.666666667	5	4.333333333	2	3.714285714
6	6	6	5.333333333	5.666666667	3	4.666666667	4.666666667	4.666666667	4.333333333	5	1.666666667	4.476190476
4.666666667	5.333333333	3	4.666666667	4.333333333	3	4.333333333	4.666666667	3.333333333	4.666666667	4.666666667	2	4.380952381
4	5.666666667	5	6	5	2	3	4	5	4.333333333	4.333333333	2	4.380952381
5.333333333	5.666666667	5.333333333	5.666666667	5.666666667	1.666666667	4.333333333	4.666666667	4.333333333	5	4.666666667	1.333333333	4.571428571
4.333333333	6	3.666666667	4.666666667	5	1	3.666666667	5	2.666666667	3.666666667	4.333333333	1	4.571428571
6	6	5.333333333	6	6	2.666666667	5	4.666666667	3.666666667	5	4.666666667	1.666666667	4.476190476
5.666666667	5.333333333	4.666666667	5.666666667	4.666666667	2.666666667	5	5	5	5	5	2.333333333	4.095238095
5.333333333	6	5.666666667	3.333333333	5.666666667	2	4.666666667	5	5	3.666666667	5	1.666666667	4.333333333
4.333333333	5.333333333	4	2.333333333	4.666666667	3.333333333	4.333333333	4.666666667	3.333333333	3.666666667	5	2.333333333	3.904761905
5	6	5.666666667	6	5.333333333	1.333333333	3.666666667	4.333333333	4.333333333	5	4.666666667	1	4.476190476
5	6	2.666666667	3	4.666666667	3	4	5	3.333333333	3	4.333333333	1	4
4.666666667	5.333333333	3	4.666666667	5.666666667	2	4	4.666666667	3	4.666666667	4.333333333	1.666666667	4.285714286
4.333333333	4.333333333	3.333333333	3.666666667	4.666666667	1.666666667	3.333333333	3.666666667	3	3.333333333	3.666666667	1.666666667	3.571428571
5.666666667	6	5.333333333	6	5.666666667	2.666666667	5	5	5	5	5	1.333333333	4.761904762
5.333333333	6	6	6	5.666666667	3.666666667	5	5	5	5	5	1.333333333	4.666666667
4	3	1.666666667	3.666666667	2.666666667	4.333333333	3	2.666666667	1.333333333	3.666666667	3.333333333	3.333333333	3.19047619
2.666666667	3.666666667	3.333333333	5	3.666666667	1.666666667	3.333333333	3.666666667	3.666666667	4	3.333333333	2	4.285714286
5	5.333333333	3.333333333	5.666666667	5	3.333333333	3.666666667	4.333333333	3	4.333333333	4.333333333	2	4.428571429
5.666666667	4	2	4.333333333	3.666666667	3	4.333333333	3	2	4.666666667	2.666666667	1.666666667	3.142857143
5.666666667	5.333333333	3.333333333	6	5.666666667	2.333333333	3.666666667	4	1.666666667	4.666666667	3.666666667	1.666666667	4.380952381
3.666666667	5.333333333	4.666666667	5	5.333333333	1.333333333	3.666666667	5	4.333333333	4.666666667	4.666666667	2.333333333	4.095238095
4.666666667	4.666666667	4.333333333	5.333333333	4.666666667	2	5	4.333333333	4.333333333	5	5	1.333333333	4.904761905
3.666666667	6	3.333333333	5.666666667	5.666666667	4.666666667	3	4.666666667	2	5	5	2.333333333	4.095238095
2.666666667	3	3	3.333333333	2	3	3	3.333333333	3	3	2.666666667	2.666666667	3.571428571
4.333333333	5	3	4	4	1.666666667	4	4.333333333	3.333333333	3.666666667	4	1.666666667	4.476190476
3.333333333	3.666666667	3.333333333	3.666666667	3.666666667	4	3	3	3.333333333	3	3.666666667	2.666666667	3.714285714
4	3.333333333	2.666666667	4	2.333333333	2.666666667	3.333333333	2.666666667	2.333333333	4	1.666666667	2.333333333	3.714285714
4.333333333	3.666666667	2.333333333	5	3	3.666666667	3.333333333	3.333333333	1.666666667	3.666666667	3	1.333333333	3.19047619
5.666666667	5.333333333	4.333333333	5.666666667	4.666666667	3	2.333333333	3.666666667	3.666666667	4.666666667	3.666666667	3	3.666666667
4	3.333333333	1.333333333	2.333333333	1.333333333	3	1.333333333	2.333333333	1	1	1	2	1.761904762
2.666666667	2	2.666666667	3	2.666666667	3.333333333	3	3	2.666666667	3.333333333	3.666666667	2.333333333	3.428571429
3.666666667	4.666666667	3.666666667	4.666666667	4.666666667	3.666666667	4	3.666666667	4.333333333	4.333333333	4.666666667	2.666666667	3.952380952
4.666666667	4.666666667	3.333333333	5	3.666666667	2	4	4	3.333333333	4	4	1.666666667	4.571428571
2	2.333333333	2.333333333	1.666666667	1.666666667	3.333333333	1.666666667	1.666666667	1.666666667	2.333333333	1.333333333	1.666666667	2.952380952
3.333333333	3.666666667	3.666666667	5	1.333333333	1	2.333333333	3	3.333333333	4.333333333	2	1.666666667	3.476190476
2.666666667	2.333333333	1.333333333	3.333333333	2	2.333333333	2	2.333333333	1.666666667	3.666666667	2.666666667	1.666666667	3.476190476
4	4	3	4.333333333	4.333333333	1.666666667	4	4	3	4	4	1.333333333	4.095238095
5.333333333	6	4.333333333	5.666666667	6	1.333333333	3.333333333	3.666666667	3.666666667	3.666666667	4	2	3.904761905
3.666666667	4.333333333	3.666666667	3.666666667	4.333333333	1	5	5	5	5	5	1	3.952380952
3.333333333	3.333333333	4.333333333	6	3.333333333	3.333333333	3.666666667	3.333333333	3.666666667	4.333333333	4	2.666666667	3.142857143
2.333333333	2.666666667	1.333333333	4	3	1	3.333333333	2.666666667	1.666666667	4	2.333333333	2	3.380952381
2.666666667	4.666666667	5	5	3.333333333	3.666666667	3	3.666666667	4	3.666666667	3.666666667	3	2.857142857
2	1.666666667	1	2.666666667	1.333333333	2	1.333333333	1	1	2	1.333333333	1.666666667	3.19047619
2.666666667	6	4.333333333	5.333333333	6	1.666666667	3.666666667	4.666666667	4.333333333	4.333333333	4.666666667	1.666666667	4.095238095
3	3.333333333	2.666666667	4.333333333	2.333333333	4.666666667	3	3.333333333	2.666666667	4	3.666666667	3.333333333	2.80952381
4	4.666666667	3	3.666666667	4	3.666666667	3.666666667	3.666666667	3	3.333333333	4.666666667	2.333333333	3.952380952
5	5.333333333	4.333333333	4.666666667	5.333333333	2.666666667	3.666666667	5	4.333333333	4	4.666666667	2.333333333	4.571428571
4.666666667	5.333333333	5.333333333	5.666666667	4.666666667	3.666666667	4	4.666666667	4	4.333333333	4	2.666666667	4.428571429
5	5	5.666666667	5	5.666666667	2.666666667	3.666666667	4.333333333	4.333333333	4.333333333	4.666666667	2	4.666666667
4.666666667	5	4.666666667	5.666666667	5.333333333	3.333333333	4.333333333	4.333333333	4.333333333	4.666666667	5	1.333333333	4.285714286
3.666666667	3	3.333333333	4	2.333333333	3.333333333	3.666666667	3.333333333	2.666666667	3.333333333	3	2	2.619047619
5	5.666666667	5.666666667	6	5	4	4	5	5	5	5	2.666666667	4
5.333333333	5.333333333	5	6	5	4	4.666666667	4.666666667	5	5	5	2.666666667	4.428571429
5	6	5.666666667	5.666666667	5.666666667	1	4	5	4.666666667	4.666666667	4.666666667	2.333333333	4.619047619
4	3.333333333	2.666666667	4.333333333	3	2.666666667	3.333333333	3	1.666666667	3.333333333	3	2	3.761904762
4.666666667	5.666666667	3.666666667	5.666666667	4	3.666666667	3.333333333	5	3.333333333	5	4.666666667	1	4.476190476
3.333333333	6	6	6	5	3	3.666666667	5	5	5	4.333333333	2.333333333	4.571428571
6	4.666666667	6	6	5	4.333333333	5	5	5	5	5	2	4.714285714
3.666666667	4.333333333	3.333333333	5.333333333	5	3.333333333	3	4.333333333	4	5	4.666666667	1	3.952380952
5	6	3.666666667	6	6	2	3.666666667	4.333333333	3.666666667	4.666666667	4.666666667	1	5
4.333333333	6	6	6	5.333333333	2.333333333	4	5	5	5	5	2.666666667	5
6	6	5	5	6	4.333333333	5	4.333333333	3.666666667	4.333333333	4.666666667	2.666666667	4.142857143
4.666666667	6	6	4.333333333	4.666666667	3	3.666666667	4.666666667	3.666666667	2.666666667	3	2	3.619047619
3.666666667	6	6	5.333333333	5.666666667	2.333333333	3	5	4.333333333	3	4.666666667	1.333333333	4.619047619
5	5.333333333	5	5.333333333	5.666666667	2.666666667	4.333333333	5	4.333333333	4.666666667	5	2	4.714285714
4.333333333	4.333333333	1.666666667	5.666666667	5.333333333	1	3.666666667	3	3	4	4.666666667	1	3.857142857
5	5	5.333333333	5	5	3.333333333	4.666666667	4.333333333	4	4.333333333	4.333333333	3.333333333	3.80952381
4	3	3.333333333	3.666666667	4	3.333333333	2.666666667	3.666666667	2.666666667	3	2.666666667	3.666666667	3.238095238
4.333333333	5	4.666666667	5.333333333	4.666666667	4	4.666666667	4.666666667	4.333333333	4.333333333	4.666666667	4	4.047619048
1.333333333	1.666666667	2.333333333	4	2	5.666666667	2.666666667	1.666666667	1.666666667	2.333333333	2	3.666666667	3
3.333333333	4	3.333333333	4	2	4	2	3.666666667	3	4.333333333	3	1.333333333	4
4.333333333	4.666666667	4	4	2	4	2.666666667	3	2.666666667	3	2	3.333333333	3.571428571
5.333333333	4.666666667	3.666666667	6	5	2.666666667	4	4	3	5	4.333333333	2	3.904761905
3	5	4	4.666666667	4.333333333	3.333333333	3.666666667	5	4.666666667	4	4.666666667	1.666666667	3.523809524
4	5.666666667	5.666666667	5.666666667	5.333333333	4	4	5	5	4.666666667	5	3	4.857142857
5	5.333333333	5.333333333	5	5.666666667	3	4.333333333	5	5	4.333333333	4.666666667	2	4.333333333
2.333333333	2	1	3.333333333	1.666666667	2.333333333	1.666666667	2	1.333333333	2.666666667	2.333333333	2	2.714285714
5	6	5.333333333	5.333333333	5.333333333	3.666666667	4	4.666666667	4.333333333	4.666666667	4.666666667	1	4.333333333
4.333333333	2.666666667	2.666666667	3.666666667	3.666666667	3	3.666666667	2.666666667	2.333333333	2.666666667	3.333333333	1.666666667	3.380952381
3.333333333	4	4.666666667	4.666666667	4.333333333	2	3.333333333	3.666666667	3.666666667	3.666666667	4.333333333	2.666666667	4.095238095
3.666666667	5.333333333	4.333333333	5.333333333	5.666666667	3.666666667	4	5	4	5	4.333333333	3.666666667	4
2	4.333333333	3.666666667	5.333333333	3.666666667	2.333333333	2	3.666666667	3.666666667	4.333333333	3.333333333	2.666666667	4.142857143
3.666666667	4.666666667	2	2.666666667	3.666666667	3.333333333	4.333333333	4.666666667	3	3.666666667	5	3.333333333	3.523809524
3.333333333	2.333333333	1.333333333	3.666666667	2	4	3.666666667	2.333333333	1.666666667	4.333333333	3.666666667	3.666666667	3.761904762
2.666666667	3	2	2.666666667	2.666666667	4.333333333	2.333333333	1.666666667	1.333333333	2	2.333333333	3	2.571428571
