# Supplementary material for: Beyond knowing nature: Contact, emotion, compassion, meaning, and beauty are pathways to nature connection
Source: PLoS One. 2017 May 9;12(5):e0177186. doi: 10.1371/journal.pone.0177186 (PMC5423657; doi:10.1371/journal.pone.0177186)
Supplement: S3 File — (CSV) [file pone.0177186.s003.csv]

Condition	NRPreTot	PBPreTot	VitPreTot	NRPostTot	PBPostTot	VitPostTot
1	2.857142857	2.833333333	3.857142857	2.857142857	2.75	3.714285714
1	2.238095238	1.416666667	3	2.761904762	1.333333333	2.714285714
1	3.857142857	2.75	4.428571429	3.761904762	2.5	4.285714286
1	3.619047619	2.666666667	2.571428571	3.428571429	2.333333333	2.571428571
2	4	3.833333333	3.428571429	3.952380952	3.833333333	4.142857143
2	3.285714286	2.5	4.285714286	3.571428571	2.416666667	4.857142857
3	3.666666667	2.666666667	5.857142857	3.904761905	2.25	6.714285714
3	3.761904762	3.666666667	4.428571429	3.761904762	3.583333333	4.571428571
3	4.095238095	3.416666667	5.571428571	4.142857143	3.416666667	5.571428571
3	3.047619048	2.166666667	4.714285714	2.857142857	1.916666667	4.714285714
3	3.285714286	2.583333333	5.142857143	3.333333333	2.333333333	5.571428571
3	3.142857143	1.833333333	4.285714286	2.619047619	1.833333333	4.285714286
3	4.095238095	3.833333333	5.285714286	4.095238095	3.833333333	5.428571429
1	2.523809524	2.5	4	2.857142857	2.75	3.857142857
1	3.333333333	2.083333333	4.285714286	3.142857143	1.916666667	4.428571429
1	2.380952381	2.333333333	3.428571429	2.380952381	2.333333333	2.857142857
2	3.619047619	2.416666667	4.428571429	3.80952381	2.416666667	4.142857143
2	2.285714286	2.333333333	2.857142857	2.380952381	2.583333333	4.142857143
2	2.714285714	2.5	4	3.619047619	2.25	3.714285714
2	3.238095238	3	5.285714286	3.761904762	3.5	5.714285714
2	3	2.5	5.142857143	3.095238095	2.583333333	5
2	3.571428571	2.416666667	4.428571429	3.571428571	2.166666667	4.428571429
2	3.857142857	2.166666667	3.857142857	3.761904762	2.583333333	2.857142857
2	3.476190476	2.083333333	3.714285714	3.761904762	2.083333333	4
2	3.238095238	2.083333333	5	3.904761905	2	5.428571429
2	3.857142857	2.583333333	4.857142857	4.047619048	2.916666667	5.857142857
2	3.19047619	2.333333333	3.857142857	3.047619048	2.333333333	3.714285714
2	3.047619048	2	3.428571429	3.285714286	2.25	3.428571429
1	4.095238095	3.416666667	4.571428571	4.380952381	2.916666667	4.714285714
1	3.476190476	2.833333333	2.857142857	3.714285714	2.833333333	3.285714286
2	3.285714286	2.083333333	2.285714286	3.857142857	1.916666667	2.142857143
2	4.428571429	3.916666667	3.285714286	4.571428571	3.416666667	5.285714286
2	2.80952381	2.416666667	3.714285714	3	1.75	4.142857143
2	2.333333333	2.25	2.857142857	2.619047619	2.25	2.285714286
2	3.19047619	1.583333333	4.571428571	3.476190476	1.666666667	4.714285714
2	3.523809524	2.25	2.857142857	3.571428571	2.5	3.714285714
2	2.714285714	2.083333333	2.571428571	2.476190476	1.833333333	2.428571429
3	3.047619048	1.916666667	4.857142857	3.380952381	2.333333333	5.142857143
3	4.047619048	2.583333333	3.857142857	4	2.416666667	4.428571429
3	2.714285714	1.666666667	1.857142857	2.666666667	1.333333333	1.714285714
3	2.238095238	1.75	2.714285714	2.047619048	1.75	2.285714286
3	2.904761905	1.833333333	2.714285714	3.142857143	1.916666667	2.571428571
3	4.285714286	2.166666667	5	4.142857143	1.916666667	5.142857143
3	2.619047619	2.416666667	4.142857143	2.666666667	1.916666667	4.714285714
3	3.904761905	2.833333333	3.571428571	3.666666667	3	3.714285714
3	2.142857143	1.833333333	2.857142857	2.285714286	1.583333333	2.714285714
3	2.857142857	2.166666667	3.428571429	2.857142857	2.333333333	3.571428571
2	3.666666667	3.416666667	5.571428571	3.857142857	3.5	5.714285714
2	3.571428571	2.5	3.857142857	3.666666667	3.25	4.571428571
2	2.714285714	1.5	2.714285714	3.047619048	1.916666667	2.285714286
1	2.714285714	1.583333333	3.285714286	2.80952381	1.666666667	3.428571429
1	2.904761905	2.416666667	2.857142857	3	2.416666667	3.142857143
1	2.80952381	1.833333333	3.142857143	3.380952381	1.916666667	3.142857143
1	2.761904762	2.333333333	3.428571429	3.095238095	2.166666667	3.142857143
1	3	2.416666667	3.142857143	3	2.666666667	3.714285714
3	4.19047619	3	4.857142857	4.19047619	3.083333333	4.714285714
3	4.952380952	4	4.857142857	4.380952381	3.833333333	5.428571429
3	3.380952381	2.666666667	3.571428571	3.952380952	2.5	3.714285714
3	3.095238095	2.416666667	3.571428571	3.380952381	2.583333333	4
3	4.428571429	3	4.714285714	4.476190476	3.166666667	5.428571429
3	2.904761905	2.416666667	3.428571429	3.095238095	2.5	3.142857143
3	3.904761905	2.333333333	2.714285714	4.047619048	2.25	3.285714286
1	3	3	3.571428571	3	2.916666667	3
1	2.476190476	2.833333333	3.714285714	2.380952381	2.583333333	3.714285714
1	3.761904762	2.416666667	3.428571429	3.619047619	2.333333333	4.142857143
1	4.380952381	3.416666667	4.571428571	4.333333333	2.75	4.428571429
1	3.333333333	3	2.285714286	3.666666667	3	4
1	2.761904762	2	3.142857143	2.285714286	2.083333333	3.285714286
1	2.952380952	2.083333333	3.142857143	3.142857143	1.916666667	3.142857143
1	3.285714286	1.5	4	3.761904762	1.166666667	4.428571429
1	3.19047619	3	4.285714286	3.047619048	3.75	3.857142857
1	2.619047619	1.75	4.571428571	2.523809524	1.666666667	4.428571429
